# Supplementary material for: Prevalence and Correlates of Anemia among Adolescents Living in Hodeida, Yemen
Source: Children (Basel). 2022 Jun 29;9(7):977. doi: 10.3390/children9070977 (PMC9322810; doi:10.3390/children9070977)
Supplement: Supplementary file 1 [file children-09-00977-s001.zip]

Archive with 1 entries (1 files):
- children-1705126-supplementary.pdf
